# Supplementary material for: Measuring disability-adjusted life years (DALYs) due to COVID-19 in Scotland, 2020
Source: Arch Public Health. 2022 Apr 1;80:105. doi: 10.1186/s13690-022-00862-x (PMC8972687; doi:10.1186/s13690-022-00862-x)
Supplement: Supplementary file 1 — Additional file 1:. Daily COVID-19 infection data by health state for Scotland, 2020 [file 13690_2022_862_MOESM1_ESM.xlsx]

## Sheet: Number of daily infections
Additional file 1. Daily COVID-19 infection data by health state for Scotland, 2020
Date	Community infections (symptomatic)	ICU infections	Hospital (including ICU) infections	Person-days of infection (community, symptomatic)	Person-days of infection (hospitalised, non ICU)	Person-days of infection (ICU)
2020-03-18		6	149	0	0.391513	0.0164271
2020-03-19		11	213	0	0.553046	0.0301164
2020-03-20		16	247	0	0.632444	0.0438056
2020-03-21		20	244	0	0.613279	0.054757
2020-03-22		23	285	0	0.717317	0.0629706
2020-03-23		30	329	0	0.818617	0.0821355
2020-03-24		42	441	0	1.0924	0.11499
2020-03-25		52	482	0	1.17728	0.142368
2020-03-26	18388.9	57	575	50.346	1.41821	0.156057
2020-03-27	23081.3	72	672	63.1932	1.64271	0.197125
2020-03-28	26579.5	81	782	72.7706	1.91923	0.221766
2020-03-29	29204.7	95	859	79.958	2.09172	0.260096
2020-03-30	31171.9	108	924	85.3441	2.23409	0.295688
2020-03-31	32625.3	135	1073	89.3231	2.5681	0.36961
2020-04-01	33660.3	147	1153	92.1568	2.75428	0.402464
2020-04-02	34338.1	162	1277	94.0126	3.0527	0.443532
2020-04-03	34708.4	176	1360	95.0264	3.24162	0.481862
2020-04-04	34823.1	192	1483	95.3405	3.53457	0.525667
2020-04-05	34730.7	197	1590	95.0875	3.81383	0.539357
2020-04-06	34458	199	1646	94.341	3.96167	0.544832
2020-04-07	34019	199	1733	93.1388	4.19986	0.544832
2020-04-08	33419.6	210	1771	91.4979	4.27379	0.574949
2020-04-09	32676.7	212	1781	89.464	4.29569	0.580424
2020-04-10	31815.2	207	1832	87.1054	4.44901	0.566735
2020-04-11	30841.8	212	1855	84.4401	4.49829	0.580424
2020-04-12	29768.2	221	1755	81.501	4.19986	0.605065
2020-04-13	28620.6	211	1797	78.3588	4.34223	0.577687
2020-04-14	27427.2	196	1801	75.0916	4.39425	0.536619
2020-04-15	26227.9	195	1747	71.808	4.24914	0.533881
2020-04-16	25049.9	196	1797	68.5828	4.3833	0.536619
2020-04-17	23906.9	189	1799	65.4536	4.40794	0.517454
2020-04-18	22814.3	182	1793	62.4622	4.41068	0.498289
2020-04-19	21779.2	174	1797	59.6283	4.44353	0.476386
2020-04-20	20803.1	169	1809	56.9558	4.49008	0.462697
2020-04-21	19878.7	166	1866	54.4249	4.65435	0.454483
2020-04-22	18993.5	155	1776	52.0013	4.43806	0.424367
2020-04-23	18146.5	148	1748	49.6825	4.38056	0.405202
2020-04-24	17341.1	141	1710	47.4773	4.29569	0.386037
2020-04-25	16578.3	140	1748	45.3888	4.40246	0.383299
2020-04-26	15850.7	133	1735	43.3968	4.38604	0.364134
2020-04-27	15155.7	134	1762	41.4941	4.45722	0.366872
2020-04-28	14497.3	126	1754	39.6915	4.45722	0.344969
2020-04-29	13877.5	114	1727	37.9945	4.41615	0.312115
2020-04-30	13299.3	109	1748	36.4115	4.48734	0.298426
2020-05-01	12764.6	110	1741	34.9475	4.46543	0.301164
2020-05-02	12267	108	1674	33.5853	4.28747	0.295688
2020-05-03	11801	99	1666	32.3095	4.29021	0.271047
2020-05-04	11361.1	99	1720	31.1051	4.43806	0.271047
2020-05-05	10941.9	104	1656	29.9573	4.24914	0.284736
2020-05-06	10534.6	89	1632	28.8421	4.2245	0.243669
2020-05-07	10135.1	86	1587	27.7485	4.10951	0.235455
2020-05-08	9743.2	84	1584	26.6754	4.10678	0.229979
2020-05-09	9359.78	93	1577	25.6257	4.06297	0.25462
2020-05-10	8986.72	82	1484	24.6043	3.83847	0.224504
2020-05-11	8622.98	80	1453	23.6084	3.75907	0.219028
2020-05-12	8268.6	81	1618	22.6382	4.20808	0.221766
2020-05-13	7924.46	66	1534	21.696	4.01916	0.180698
2020-05-14	7593.08	71	1480	20.7887	3.85763	0.194387
2020-05-15	7274.95	71	1449	19.9177	3.77276	0.194387
2020-05-16	6968.04	59	1416	19.0775	3.71526	0.161533
2020-05-17	6667.63	59	1308	18.255	3.41958	0.161533
2020-05-18	6370.42	63	1427	17.4413	3.73443	0.172485
2020-05-19	6076.06	59	1447	16.6353	3.80014	0.161533
2020-05-20	5788.29	53	1443	15.8475	3.80561	0.145106
2020-05-21	5510.75	51	1318	15.0876	3.46886	0.13963
2020-05-22	5248.81	50	1257	14.3704	3.30459	0.136893
2020-05-23	4998.56	50	1305	13.6853	3.436	0.136893
2020-05-24	4759.65	44	1329	13.0312	3.51814	0.120465
2020-05-25	4535.33	40	1269	12.4171	3.36482	0.109514
2020-05-26	4326.92	35	1200	11.8465	3.1896	0.0958248
2020-05-27	4131.73	38	1247	11.3121	3.31006	0.104038
2020-05-28	3943.9	37	1238	10.7978	3.28816	0.1013
2020-05-29	3761.83	40	1216	10.2993	3.21971	0.109514
2020-05-30	3591.24	33	1115	9.83228	2.96235	0.0903491
2020-05-31	3433.41	27	1074	9.40016	2.86653	0.073922
2020-06-01	3286.01	27	1047	8.9966	2.79261	0.073922
2020-06-02	3145.19	34	1170	8.61105	3.1102	0.0930869
2020-06-03	3010.15	34	1119	8.24135	2.97057	0.0930869
2020-06-04	2882.23	28	1027	7.89111	2.73511	0.0766598
2020-06-05	2759.46	23	1001	7.555	2.67762	0.0629706
2020-06-06	2636.62	20	1025	7.21869	2.75154	0.054757
2020-06-07	2514.45	25	1008	6.88419	2.69131	0.0684463
2020-06-08	2395.07	24	1047	6.55733	2.80082	0.0657084
2020-06-09	2282.08	21	1017	6.24799	2.7269	0.0574949
2020-06-10	2175.59	18	992	5.95645	2.66667	0.0492813
2020-06-11	2075.96	21	906	5.68367	2.423	0.0574949
2020-06-12	1985.5	23	914	5.436	2.43943	0.0629706
2020-06-13	1905.2	20	983	5.21615	2.63655	0.054757
2020-06-14	1833.22	15	964	5.01908	2.59822	0.0410678
2020-06-15	1766.95	18	870	4.83766	2.33265	0.0492813
2020-06-16	1704.82	19	986	4.66754	2.6475	0.0520192
2020-06-17	1652.85	22	916	4.52526	2.44764	0.0602327
2020-06-18	1610.21	22	879	4.40852	2.34634	0.0602327
2020-06-19	1573.01	18	836	4.30666	2.23956	0.0492813
2020-06-20	1539.53	14	833	4.21501	2.2423	0.0383299
2020-06-21	1507.9	16	801	4.12841	2.14921	0.0438056
2020-06-22	1477.14	15	867	4.04419	2.33265	0.0410678
2020-06-23	1445.9	21	865	3.95865	2.31075	0.0574949
2020-06-24	1414.11	23	880	3.87162	2.34634	0.0629706
2020-06-25	1381.73	18	826	3.78296	2.21218	0.0492813
2020-06-26	1349.77	17	823	3.69547	2.20671	0.0465435
2020-06-27	1318.82	16	846	3.61074	2.27242	0.0438056
2020-06-28	1289.56	13	779	3.53063	2.09719	0.0355921
2020-06-29	1261.89	10	741	3.45488	2.00137	0.0273785
2020-06-30	1236.12	19	885	3.3843	2.37098	0.0520192
2020-07-01	1212.54	17	785	3.31974	2.10267	0.0465435
2020-07-02	1191.54	9	785	3.26225	2.12457	0.0246407
2020-07-03	1172.74	12	670	3.21079	1.80151	0.0328542
2020-07-04	1155.7	20	711	3.16414	1.89185	0.054757
2020-07-05	1140.17	11	702	3.12161	1.89185	0.0301164
2020-07-06	1125.98	8	682	3.08278	1.84531	0.0219028
2020-07-07	1113.38	7	699	3.04827	1.89459	0.019165
2020-07-08	1103	11	767	3.01984	2.06982	0.0301164
2020-07-09	1095.97	9	646	3.0006	1.74401	0.0246407
2020-07-10	1093.52	12	668	2.9939	1.79603	0.0328542
2020-07-11	1095.81	6	619	3.00016	1.6783	0.0164271
2020-07-12	1102.7	6	563	3.01903	1.52498	0.0164271
2020-07-13	1114.1	6	549	3.05024	1.48665	0.0164271
2020-07-14	1129.44	12	616	3.09224	1.65366	0.0328542
2020-07-15	1147.79	6	611	3.14247	1.6564	0.0164271
2020-07-16	1167.98	6	630	3.19775	1.70842	0.0164271
2020-07-17	1189.03	9	664	3.25539	1.79329	0.0246407
2020-07-18	1210.53	8	687	3.31425	1.859	0.0219028
2020-07-19	1231.28	4	510	3.37106	1.38535	0.0109514
2020-07-20	1250.72	10	567	3.42428	1.52498	0.0273785
2020-07-21	1268.29	20	618	3.47238	1.63723	0.054757
2020-07-22	1282.96	3	295	3.51257	0.799452	0.00821355
2020-07-23	1293.45	2	287	3.54126	0.780287	0.0054757
2020-07-24	1298.89	2	278	3.55616	0.755647	0.0054757
2020-07-25	1300.01	2	270	3.55924	0.733744	0.0054757
2020-07-26	1299.36	2	267	3.55746	0.72553	0.0054757
2020-07-27	1299.39	2	270	3.55752	0.733744	0.0054757
2020-07-28	1302.14	2	264	3.56506	0.717317	0.0054757
2020-07-29	1309.25	2	260	3.58453	0.706366	0.0054757
2020-07-30	1322.08	2	260	3.61965	0.706366	0.0054757
2020-07-31	1343.25	4	255	3.67762	0.687201	0.0109514
2020-08-01	1375.12	3	260	3.76486	0.703628	0.00821355
2020-08-02	1419.52	3	265	3.88644	0.717317	0.00821355
2020-08-03	1475.56	3	265	4.03986	0.717317	0.00821355
2020-08-04	1540.01	3	270	4.21631	0.731006	0.00821355
2020-08-05	1607.88	3	267	4.40213	0.722793	0.00821355
2020-08-06	1673.84	4	270	4.58272	0.728268	0.0109514
2020-08-07	1733.53	4	262	4.74614	0.706366	0.0109514
2020-08-08	1784.69	3	261	4.88621	0.706366	0.00821355
2020-08-09	1826.06	3	261	4.99947	0.706366	0.00821355
2020-08-10	1857.4	3	267	5.08529	0.722793	0.00821355
2020-08-11	1879.35	3	269	5.14538	0.728268	0.00821355
2020-08-12	1893.42	3	265	5.18391	0.717317	0.00821355
2020-08-13	1901.65	3	258	5.20643	0.698152	0.00821355
2020-08-14	1906.21	3	253	5.21893	0.684463	0.00821355
2020-08-15	1909.59	3	244	5.22816	0.659822	0.00821355
2020-08-16	1914.74	3	243	5.24227	0.657084	0.00821355
2020-08-17	1925.52	3	248	5.27178	0.670773	0.00821355
2020-08-18	1944.9	3	254	5.32484	0.687201	0.00821355
2020-08-19	1973.47	2	247	5.40307	0.670773	0.0054757
2020-08-20	2008.89	2	248	5.50004	0.673511	0.0054757
2020-08-21	2047.06	2	253	5.60453	0.687201	0.0054757
2020-08-22	2083.81	2	246	5.70517	0.668036	0.0054757
2020-08-23	2115.8	2	245	5.79275	0.665298	0.0054757
2020-08-24	2140.84	1	248	5.8613	0.676249	0.00273785
2020-08-25	2158.61	1	243	5.90996	0.66256	0.00273785
2020-08-26	2170.62	2	249	5.94283	0.676249	0.0054757
2020-08-27	2180.23	2	257	5.96914	0.698152	0.0054757
2020-08-28	2191.8	3	255	6.00082	0.689938	0.00821355
2020-08-29	2210	5	258	6.05064	0.692676	0.0136893
2020-08-30	2238.63	5	251	6.12902	0.673511	0.0136893
2020-08-31	2279.24	5	258	6.24021	0.692676	0.0136893
2020-09-01	2330.1	6	264	6.37947	0.706366	0.0164271
2020-09-02	2387.48	5	258	6.53656	0.692676	0.0136893
2020-09-03	2446.99	4	259	6.6995	0.698152	0.0109514
2020-09-04	2504.61	4	258	6.85725	0.695414	0.0109514
2020-09-05	2556.14	4	251	6.99832	0.676249	0.0109514
2020-09-06	2598.83	4	244	7.1152	0.657084	0.0109514
2020-09-07	2632.02	5	256	7.20608	0.687201	0.0136893
2020-09-08	2658.03	6	267	7.27729	0.714579	0.0164271
2020-09-09	2679.87	6	274	7.33709	0.733744	0.0164271
2020-09-10	2699.69	7	266	7.39136	0.709103	0.019165
2020-09-11	2718.59	8	269	7.44308	0.714579	0.0219028
2020-09-12	2742.92	8	261	7.50972	0.692676	0.0219028
2020-09-13	2807.05	7	259	7.68527	0.689938	0.019165
2020-09-14	2907.41	7	264	7.96006	0.703628	0.019165
2020-09-15	3035.72	7	262	8.31136	0.698152	0.019165
2020-09-16	3186.5	6	51	8.72417	0.123203	0.0164271
2020-09-17	3356.2	5	52	9.18877	0.128679	0.0136893
2020-09-18	3542.6	5	61	9.6991	0.15332	0.0136893
2020-09-19	3744.4	9	64	10.2516	0.150582	0.0246407
2020-09-20	3960.96	9	63	10.8445	0.147844	0.0246407
2020-09-21	4192.07	8	73	11.4773	0.17796	0.0219028
2020-09-22	4437.84	10	73	12.1501	0.172485	0.0273785
2020-09-23	4698.61	10	83	12.8641	0.199863	0.0273785
2020-09-24	4974.9	10	85	13.6205	0.205339	0.0273785
2020-09-25	5267.35	11	89	14.4212	0.213552	0.0301164
2020-09-26	5576.7	11	99	15.2682	0.240931	0.0301164
2020-09-27	5903.8	12	105	16.1637	0.25462	0.0328542
2020-09-28	6249.55	16	122	17.1103	0.290212	0.0438056
2020-09-29	6614.92	16	123	18.1107	0.29295	0.0438056
2020-09-30	7000.96	15	137	19.1676	0.334018	0.0410678
2020-10-01	7408.75	17	154	20.2841	0.375086	0.0465435
2020-10-02	7839.47	19	175	21.4633	0.427105	0.0520192
2020-10-03	8294.31	23	191	22.7086	0.459959	0.0629706
2020-10-04	8774.55	22	210	24.0234	0.514716	0.0602327
2020-10-05	9281.53	22	218	25.4114	0.536619	0.0602327
2020-10-06	9816.63	25	262	26.8765	0.648871	0.0684463
2020-10-07	10381.3	28	319	28.4225	0.796715	0.0766598
2020-10-08	10977.1	31	377	30.0536	0.947296	0.0848734
2020-10-09	11605.5	31	397	31.7741	1.00205	0.0848734
2020-10-10	12268.2	34	432	33.5886	1.08966	0.0930869
2020-10-11	12934.1	35	449	35.4116	1.13347	0.0958248
2020-10-12	13448.4	36	487	36.8198	1.23477	0.0985626
2020-10-13	13826.6	35	527	37.8553	1.34702	0.0958248
2020-10-14	14099.8	49	570	38.6032	1.42642	0.134155
2020-10-15	14289.3	52	601	39.1219	1.50308	0.142368
2020-10-16	14411	58	627	39.4552	1.55784	0.158795
2020-10-17	14481.9	62	672	39.6492	1.67009	0.169747
2020-10-18	14519.6	63	712	39.7525	1.77687	0.172485
2020-10-19	14538.8	61	755	39.8051	1.90007	0.167009
2020-10-20	14547	70	824	39.8276	2.06434	0.19165
2020-10-21	14546.7	73	873	39.8267	2.19028	0.199863
2020-10-22	14538.1	74	934	39.8031	2.35455	0.202601
2020-10-23	14520.1	76	975	39.7539	2.46133	0.208077
2020-10-24	14487.9	84	985	39.6656	2.4668	0.229979
2020-10-25	14434.6	86	1016	39.5199	2.5462	0.235455
2020-10-26	14354.6	90	1052	39.3009	2.63381	0.246407
2020-10-27	14247.4	82	1100	39.0073	2.78713	0.224504
2020-10-28	14116.4	85	1117	38.6485	2.82546	0.232717
2020-10-29	13969.4	86	1152	38.246	2.91855	0.235455
2020-10-30	13816.2	83	1171	37.8267	2.97878	0.227242
2020-10-31	13666.3	80	1154	37.4164	2.94045	0.219028
2020-11-01	13525.8	81	1203	37.0315	3.07187	0.221766
2020-11-02	13397.8	93	1235	36.6812	3.12663	0.25462
2020-11-03	13283.4	92	1264	36.368	3.20876	0.251882
2020-11-04	13181.9	94	1257	36.0902	3.18412	0.257358
2020-11-05	13089.5	95	1252	35.837	3.16769	0.260096
2020-11-06	13000.3	98	1237	35.5929	3.11841	0.268309
2020-11-07	12909	105	1245	35.3428	3.12115	0.287474
2020-11-08	12812.4	111	1245	35.0784	3.10472	0.303901
2020-11-09	12709.9	105	1227	34.7978	3.07187	0.287474
2020-11-10	12602.2	102	1239	34.503	3.11294	0.279261
2020-11-11	12491.3	93	1235	34.1993	3.12663	0.25462
2020-11-12	12379.3	98	1207	33.8928	3.03628	0.268309
2020-11-13	12268	96	1228	33.588	3.09925	0.262834
2020-11-14	12157.3	92	1198	33.2848	3.02806	0.251882
2020-11-15	12045.7	100	1241	32.9795	3.12389	0.273785
2020-11-16	11930.7	98	1227	32.6646	3.09103	0.268309
2020-11-17	11809.5	95	1250	32.3325	3.16222	0.260096
2020-11-18	11680.5	88	1241	31.9796	3.15674	0.240931
2020-11-19	11544.7	85	1212	31.6076	3.08556	0.232717
2020-11-20	11403.5	89	1234	31.2211	3.13484	0.243669
2020-11-21	11257.8	100	1194	30.8223	2.99521	0.273785
2020-11-22	11107.9	95	1170	30.4117	2.94319	0.260096
2020-11-23	10953.6	84	1208	29.9894	3.07734	0.229979
2020-11-24	10796.2	84	1197	29.5584	3.04723	0.229979
2020-11-25	10636.4	84	1156	29.121	2.93498	0.229979
2020-11-26	10475.2	90	1125	28.6794	2.83368	0.246407
2020-11-27	10312.8	80	1099	28.2348	2.78987	0.219028
2020-11-28	10151	77	1074	27.7919	2.72964	0.210815
2020-11-29	9992.89	76	1049	27.3591	2.66393	0.208077
2020-11-30	9841.94	75	1041	26.9458	2.64476	0.205339
2020-12-01	9700.27	70	1021	26.5579	2.6037	0.19165
2020-12-02	9569.48	68	991	26.1998	2.52704	0.186174
2020-12-03	9450.65	69	982	25.8745	2.49966	0.188912
2020-12-04	9344.24	65	965	25.5831	2.46407	0.17796
2020-12-05	9249.8	64	945	25.3246	2.41205	0.175222
2020-12-06	9166.22	62	951	25.0957	2.43395	0.169747
2020-12-07	9093.04	59	974	24.8954	2.50513	0.161533
2020-12-08	9030	57	983	24.7228	2.53525	0.156057
2020-12-09	8976.08	50	972	24.5752	2.5243	0.136893
2020-12-10	8929.63	52	984	24.448	2.55168	0.142368
2020-12-11	8888.39	53	999	24.3351	2.59001	0.145106
2020-12-12	8850.28	52	994	24.2307	2.57906	0.142368
2020-12-13	8813.35	47	1015	24.1296	2.65024	0.128679
2020-12-14	8775.76	46	1012	24.0267	2.64476	0.125941
2020-12-15	8736.99	45	996	23.9206	2.6037	0.123203
2020-12-16	8697.24	49	1031	23.8117	2.68857	0.134155
2020-12-17	8657.55	50	1012	23.7031	2.63381	0.136893
2020-12-18	8619.98	50	1032	23.6002	2.68857	0.136893
2020-12-19	8587.48	53	1033	23.5112	2.68309	0.145106
2020-12-20	8562.37	58	1061	23.4425	2.74606	0.158795
2020-12-21	8543.08	59	1078	23.3897	2.78987	0.161533
2020-12-22	8523.68	60	1045	23.3366	2.69678	0.164271
2020-12-23	8501.54	56	1025	23.2759	2.65298	0.15332
2020-12-24	8481.62	56	1008	23.2214	2.60643	0.15332
2020-12-25	8475.74	47	973	23.2053	2.53525	0.128679
2020-12-26	8499.71	52	985	23.2709	2.55441	0.142368
2020-12-27	8565.96	54	993	23.4523	2.57084	0.147844
2020-12-28	8678.8	56	1040	23.7613	2.69405	0.15332
2020-12-29	8828.19	65	1092	24.1703	2.81177	0.17796
2020-12-30	8998.18	69	1133	24.6357	2.91307	0.188912
2020-12-31	9172.53	70	1174	25.113	3.02259	0.19165
